# Supplementary material for: The radiomics-clinical nomogram for predicting the response to initial superselective arterial embolization in renal angiomyolipoma, a preliminary study
Source: Front Oncol. 2024 Mar 5;14:1334706. doi: 10.3389/fonc.2024.1334706 (PMC10949893; doi:10.3389/fonc.2024.1334706)
Supplement: Supplementary file 1 [file DataSheet_1.zip]

Archive with 21 entries (21 files):
- Supplementary Material/Fig S1A.tif
- Supplementary Material/Fig S1B.tif
- Supplementary Material/Fig S1C.tif
- Supplementary Material/Fig S1D.tif
- Supplementary Material/Fig S2A.tif
- Supplementary Material/Fig S2B.tif
- Supplementary Material/Fig S2C.tif
- Supplementary Material/Fig S2D.tif
- Supplementary Material/Fig S2E.tif
- Supplementary Material/Fig S2F.tif
- Supplementary Material/Fig S2G.tif
- Supplementary Material/Fig S2H.tif
- Supplementary Material/Fig S3A.tif
- Supplementary Material/Fig S3B.tif
- Supplementary Material/Fig S3C.tif
- Supplementary Material/Fig S3D.tif
- Supplementary Material/Fig S3E.tif
- Supplementary Material/Fig S3F.tif
- Supplementary Material/Fig S3G.tif
- Supplementary Material/Fig S3H.tif
- Supplementary Material/Supplementary_Material.docx
